# Supplementary material for: Safety and efficacy of the HilumDirect uVATS for small cell lung cancer: a retrospective study
Source: Front Surg. 2025 Dec 18;12:1666087. doi: 10.3389/fsurg.2025.1666087 (PMC12756433; doi:10.3389/fsurg.2025.1666087)
Supplement: Supplementary file 2 [file Table1.xlsx]

## Sheet: Pre match
Table S2, Multivariant Cox regression analysis of Multivariant CSS								Table S2, Multivariant Cox regression analysis of Multivariant RFS
	Haz. Ratio	Std. Err.	z	P>z	[95%Conf.	Interval]			Haz. Ratio	Std. Err.	z	P>z	[95%Conf.	Interval]
sex	1.977	1.35441	0.99	0.32	0.51625	7.57097		sex	1.45025	0.898776	0.6	0.549	0.430446	4.88613
age	1.05911	0.0311527	1.95	0.051	0.999774	1.12196		age	1.0448	0.0255849	1.79	0.074	0.995838	1.09617
smok	1.00001	0.0005179	0.02	0.981	0.998998	1.00103		smok	1.00018	0.000459	0.38	0.703	0.999276	1.00107
ECOG	0.0369434	0.0653404	-1.86	0.062	0.0011536	1.18311		ECOG	0.423152	0.516385	-0.7	0.481	0.0387034	4.6264
FEV1	0.992086	0.0154193	-0.51	0.609	0.96232	1.02277		FEV1	0.98823	0.0130562	-0.9	0.37	0.962969	1.01415
DLCO	0.976502	0.0138844	-1.67	0.094	0.949664	1.0041		DLCO	0.991776	0.0132982	-0.62	0.538	0.966052	1.01819
resra	0.513511	0.345497	-0.99	0.322	0.137357	1.91977		resra	0.787677	0.428984	-0.44	0.661	0.270874	2.29049
compyn	2.60878	2.78041	0.9	0.368	0.323025	21.0687		compyn	0.79394	0.776177	-0.24	0.813	0.11685	5.39443
prc	2.85034	1.61491	1.85	0.064	0.938935	8.65283		prc	2.53619	1.24437	1.9	0.058	0.969486	6.63468
inc	0.935315	0.730442	-0.09	0.932	0.202398	4.32225		inc	0.815258	0.562768	-0.3	0.767	0.210725	3.15409
nad	1.82817	0.455327	2.42	0.015	1.12206	2.97864		nad	1.42684	0.30289	1.67	0.094	0.941199	2.16306
loc	2.57463	1.7632	1.38	0.167	0.672636	9.8548		loc	1.81951	1.24423	0.88	0.381	0.4763	6.9507
cn2	0.514428	0.276791	-1.24	0.217	0.179197	1.47679		cn2	0.776797	0.353318	-0.56	0.579	0.318528	1.89438
ts	3.55532	1.45443	3.1	0.002	1.59465	7.92669		ts	3.16266	1.26545	2.88	0.004	1.44367	6.92846
cart	1.71609	0.903556	1.03	0.305	0.611458	4.81631		cart	1.38013	0.643377	0.69	0.489	0.5535	3.44132
ni	1.6443	1.4392	0.57	0.57	0.295772	9.14127		ni	1.15175	0.884911	0.18	0.854	0.255483	5.19221
remar	5.09138	6.44077	1.29	0.198	0.426614	60.7624		remar	2.63898	3.36044	0.76	0.446	0.217534	32.0144
lnd	1.02325	0.0341471	0.69	0.491	0.958462	1.09241		lnd	0.998135	0.0275377	-0.07	0.946	0.945595	1.05359
lnm	0.973442	0.0985062	-0.27	0.79	0.798315	1.18699		lnm	0.872976	0.0864754	-1.37	0.17	0.718926	1.06004
ptnms	1.26201	0.568787	0.52	0.606	0.521708	3.0528		ptnms	1.42031	0.57664	0.86	0.387	0.64091	3.14751
ki67	0.996963	0.0159524	-0.19	0.849	0.966182	1.02872		ki67	1.01228	0.0136105	0.91	0.364	0.985947	1.03931
cea	0.98374	0.0196713	-0.82	0.412	0.94593	1.02306		cea	1.00198	0.0183662	0.11	0.914	0.966617	1.03863
ca19	0.992622	0.0262265	-0.28	0.779	0.942527	1.04538		ca19	1.00222	0.0229675	0.1	0.923	0.958195	1.04826
scc	1.80544	0.42308	2.52	0.012	1.14055	2.85792		scc	1.48057	0.302905	1.92	0.055	0.991485	2.21093
cyf	1.21654	0.215121	1.11	0.268	0.860213	1.72046		cyf	1.14491	0.150861	1.03	0.304	0.88432	1.48228
nse	0.997405	0.0273825	-0.09	0.925	0.945154	1.05254		nse	0.964375	0.0286718	-1.22	0.222	0.909785	1.02224
prg	0.998847	0.0008485	-1.36	0.174	0.997185	1.00051		prg	0.999362	0.0004991	-1.28	0.201	0.998384	1.00034
adch	1.03747	0.148206	0.26	0.797	0.784111	1.37269		adch	0.931405	0.113269	-0.58	0.559	0.733877	1.1821
adra	3.56882	3.07921	1.47	0.14	0.657807	19.362		adra	3.23047	2.30219	1.65	0.1	0.799206	13.0579
smok: smoking status. ECOG: Eastern Cooperative Oncology Group performance score. FEV1: Percentage of predicted 1-second forced expiration volume value. DLCO: Percentage of predicted diffusing capacity of the lungs for carbon monoxide. resra: resectional range. compyn: complex operation. prc: pure or combined. inc: incidental resection. nad: neoadjuvant therapy. loc: location, peripheral or centr…								smok: smoking status. ECOG: Eastern Cooperative Oncology Group performance score. FEV1: Percentage of predicted 1-second forced expiration volume value. DLCO: Percentage of predicted diffusing capacity of the lungs for carbon monoxide. resra: resectional range. compyn: complex operation. prc: pure or combined. inc: incidental resection. nad: neoadjuvant therapy. loc: location, peripheral or centr…
